# Supplementary material for: Integrative bulk and single-cell transcriptome analyses reveal integrated stress response-related biomarkers in periodontitis with experimental validation
Source: Front Immunol. 2025 Dec 11;16:1705047. doi: 10.3389/fimmu.2025.1705047 (PMC12739553; doi:10.3389/fimmu.2025.1705047)
Supplement: Supplementary file 3 [file Table1.xlsx]

## Sheet: ISR
Table S1 List of ISR-Related Genes
HSR	OSR	UPR	HySR	DDR
AAAS	ABCC3	AMFR	ACAA2	AATF
ATM	ABCC4	ATF3	ADAM8	ABL1
ATR	AGER	ATF4	ADO	ACER2
BAG1	ALDH3A1	ATF6	AK4	ALKBH7
BAG2	BLVRB	ATF6B	ANGPT4	ALKBH8
BAG3	CBR1	CCND1	AQP1	APBB1
BAG4	CBR3	CDK5RAP3	AQP3	APC
BAG5	CES1	CREB3	ATF2	APLF
CCAR2	CES2	CREB3L1	ATP7A	ARMT1
COL4A6	CES3	CREB3L2	BAD	ASH2L
CRYAB	CES4A	CREB3L4	BCL2	ATMIN
DEDD2	EGR1	CREBZF	BMP7	BABAM2
DNAJB1	EPHA2	CTH	BNIP3	BARD1
DNAJB6	EPHA3	DDIT3	BNIP3L	BATF
DNAJC2	FGF13	DERL1	BRIP1	BAZ1B
DNAJC7	G6PD	DERL2	CARD16	BCL3
FKBP4	GCLC	DERL3	CASR	BCL6
GADD45B	GCLM	DNAJC10	CBS	BLM
GSK3B	GGT1	EIF2AK2	CCNA2	BOD1L1
HSF1	GPX2	EIF2AK3	CDKN1B	BRAT1
HSP90AA1	GPX3	EIF2S1	CFLAR	BRCA1
HSP90AB1	GSR	ERLEC1	CITED2	BRD4
HSPA12A	GSTA1	ERMP1	CLCA1	BRSK1
HSPA12B	GSTA4	ERN1	CPEB1	BTG2
HSPA13	GSTM2	HERPUD1	CPEB2	CASP2
HSPA14	GSTM3	HERPUD2	CYBB	CASP3
HSPA1A	GSTM4	HSPA5	DDR2	CASP9
HSPA1B	GSTM5	MBTPS1	DNMT3A	CBL
HSPA1L	GSTP1	MBTPS2	E2F1	CBX1
HSPA2	HBEGF	OS9	EDN1	CBX3
HSPA4	HGF	PARP16	EGLN1	CBX5
HSPA4L	HMOX1	PPP1R15A	EGLN2	CCDC13
HSPA6	KEAP1	PTPN1	EGLN3	CCNK
HSPA8	MAFF	QRICH1	ENDOG	CDK3
HSPA9	MAFG	RHBDD2	EPAS1	CDKN1A
HSPB1	ME1	SERP1	ERO1A	CDKN2AIP
HSPB2	MGST2	SERP2	FABP1	CENPS
HSPH1	MGST3	STC2	FAM162A	CFAP410
MAPK1	NFE2L2	STUB1	FMN2	CGAS
MAPK3	NQO1	TBL2	FOS	CHCHD6
MAPKAPK2	NRG1	TMED2	GATA6	CHD1L
MRPL18	PDGFB	TMTC4	GNGT1	CHD2
NDC1	PGD	VAPB	HIF1A	CHEK1
NUP107	PPARD	VCP	HIF1AN	CHEK2
NUP133	PRDX1	WFS1	HILPDA	CIB1
NUP153	PRDX6	XBP1	HIPK2	CRADD
NUP155	PTGR1	YOD1	HP1BP3	CTC1
NUP160	RXRA		HYOU1	CTLA4
NUP188	SERPINA1		IRAK1	CUL4A
NUP205	SOD3		JUND	CUL4B
NUP210	SQSTM1		KCND2	DCUN1D5
NUP214	TGFA		KCNK2	DDB1
NUP35	TGFB1		KCNK3	DDB2
NUP37	TGFB2		KCNMB1	DDX11
NUP43	TGFBR2		LMNA	DTL
NUP50	TXN		MDM2	DTX3L
NUP54	TXNRD1		MDM4	DYRK2
NUP62	TXNRD3		MGARP	ERCC8
NUP85			MIEF1	ETAA1
NUP88			MLST8	FAAP20
NUP93			MPL	FAM111A
NUP98			MT3	FANCF
POM121			MTOR	FANCG
POM121C			MTOR	FANCL
RAE1			MYC	FBH1
RANBP2			NDNF	FBXO31
RLN1			NDRG1	FBXO45
RPA1			NKX3-1	FLYWCH1
RPA2			NOP53	FOXO1
RPA3			NOTCH1	FOXP1
RPS19BP1			NPEPPS	GNL1
SEC13			OPRD1	H2AX
SEH1L			P4HB	HELB
SERPINH1			PDK1	HERC2
SIRT1			PDK3	HMCES
ST13			PGK1	HPF1
TNFRSF21			PHB2	HROB
TPR			PINK1	HUS1
YWHAE			PLK3	IKBKG
			PMAIP1	IMMP2L
			PMAIP1	INIP
			PPARG	INTS3
			PRKAA1	IRF3
			PRKCE	IRF7
			PTGIS	KAT5
			PTGS2	KIN
			RBPJ	LYN
			RGCC	MACROD1
			RORA	MACROD2
			RPTOR	MAPK15
			SCN2A	MASTL
			SDHD	MCM10
			SDIM1	MCM7
			SFRP1	MCM8
			SIRT2	MCM9
			SIRT4	MCTS1
			SLC29A1	MEN1
			SLC2A4	METTL3
			SLC8A1	MICA
			SLC8A3	MMS19
			SLC9A1	MNDA
			SRC	MORC2
			STC1	MRE11
			STOX1	MRNIP
			SUV39H1	MTREX
			SUV39H2	NABP1
			TERT	NABP2
			TIGAR	NAE1
			TP53	NCOA6
			TP53	NEK4
			TP53	NFAT5
			TREM2	NFATC2
			TWIST1	NIPBL
			UBQLN1	NOP53
			UCN3	NPAS2
			VASN	NRDE2
			VEGFA	NUAK1
			VHL	NUPR2
			ZFP36L1	OARD1
				OGG1
				OTUB1
				PAK1
				PARP1
				PARP4
				PAXX
				PCLAF
				PHF1
				PIDD1
				PIERCE1
				POLB
				POLE3
				POLK
				POLQ
				PPP4R3A
				PPP4R3B
				PPP4R3C
				PRAP1
				PRKDC
				PSEN1
				PSME4
				RAD1
				RAD17
				RAD18
				RAD50
				RAD51
				RAD51AP1
				RAD9A
				RBBP5
				RBBP6
				RBM24
				RBX1
				RFWD3
				RIF1
				RNF168
				RNF169
				RNF8
				RPS3
				SAMHD1
				SETD1A
				SETD7
				SETX
				SGK1
				SHPRH
				SIRT7
				SLF1
				SLF2
				SLFN11
				SMARCAL1
				SMC5
				SMC6
				SPATA18
				SPDYA
				SPIDR
				SPINDOC
				SPRTN
				STK11
				STXBP4
				SUSD6
				TAF1
				TAF9
				TANK
				TAOK1
				TAOK2
				TAOK3
				TFDP3
				TIMELESS
				TLK1
				TLK2
				TOP2A
				TOPBP1
				TOPORS
				TP53BP1
				TP73
				TRAF6
				TRAIP
				TRIP12
				TTC5
				UBA1
				UBA7
				UBE2B
				UBE2E2
				UBE2T
				UBQLN4
				UBR5
				UFL1
				USP10
				USP16
				USP28
				USP47
				VAV3
				VCPIP1
				VRK1
				WAC
				WDR4
				WDR48
				WDR76
				WRN
				XIAP
				XRCC3
				XRCC5
				YAP1
				YY1
				ZBTB1
				ZBTB38
				ZBTB4
				ZBTB40
				ZC3H12A
				ZDHHC16
				ZMAT3
				ZNF385A
				ZRANB3
