# Supplementary material for: Integrative bulk and single-cell transcriptome analyses reveal integrated stress response-related biomarkers in periodontitis with experimental validation
Source: Front Immunol. 2025 Dec 11;16:1705047. doi: 10.3389/fimmu.2025.1705047 (PMC12739553; doi:10.3389/fimmu.2025.1705047)
Supplement: Supplementary file 4 [file Table2.xlsx]

## Sheet: Sheet1
Table S2 Primer Sequence Table
Primer	Sequences
FOS F	GGGGCAAGGTGGAACAGTTA
FOS R	TCCTTCAGCAGGTTGGCAAT
DERL3 F	TGAGGGTCAACTTCTTCGGC
DERL3 R	CTCTGAAGTCCCAGGAAGCC
HSPA13 F	ATGACCATCGCGTGAACAGT
HSPA13 R	TGGAGCCCCCAACTAAAACC
YOD1 F	AGGTAGCAAGACCCGTTGTC
YOD1 R	GTGCGGCTTCTGCCTTAGTA
BTG2 F	GCTTGAGTCTGTGAGCCAGT
BTG2 R	CTTGCTTGCTCCCTCTCACA
GAPDH F	ATGGGCAGCCGTTAGGAAAG
GAPDH R	AGGAAAAGCATCACCCGGAG
