# Supplementary material for: Integrative bulk and single-cell transcriptome analyses reveal integrated stress response-related biomarkers in periodontitis with experimental validation
Source: Front Immunol. 2025 Dec 11;16:1705047. doi: 10.3389/fimmu.2025.1705047 (PMC12739553; doi:10.3389/fimmu.2025.1705047)
Supplement: Supplementary file 5 [file Table3.xlsx]

## Sheet: Sheet1
Table S3 Thermal Cycling Conditions for RT-qPCR
	temperature	time
Pre-denaturation	95℃	1 min
denaturation	95℃	20 s
anneal	55℃	20 s
extend	72℃	30 s
