# Supplementary material for: Integrative bulk and single-cell transcriptome analyses reveal integrated stress response-related biomarkers in periodontitis with experimental validation
Source: Front Immunol. 2025 Dec 11;16:1705047. doi: 10.3389/fimmu.2025.1705047 (PMC12739553; doi:10.3389/fimmu.2025.1705047)
Supplement: Supplementary file 6 [file Table4.xlsx]

## Sheet: Genes
Table S4 Specific genetic information corresponding to the three regions of the Venn Diagram respectively
	DEGs_only	key_gene	ISR_only
1	PECAM1	HSPA13	AAAS
2	CXCR4	DERL3	ATM
3	IGLJ3	YOD1	ATR
4	LOC101928620	FOS	BAG1
5	AC128677.4	BTG2	BAG2
6	FAM46C	NA	BAG3
7	AHNAK2	NA	BAG4
8	CKAP2	NA	BAG5
9	MME	NA	CCAR2
10	CTSH	NA	COL4A6
11	IGHM	NA	CRYAB
12	IGLV1-44	NA	DEDD2
13	ICAM2	NA	DNAJB1
14	IGKV1-17	NA	DNAJB6
15	COL15A1	NA	DNAJC2
16	IGLC1	NA	DNAJC7
17	IGHA1	NA	FKBP4
18	CSF2RB	NA	GADD45B
19	IGLL3P	NA	GSK3B
20	MZB1	NA	HSF1
21	IGKV1-37	NA	HSP90AA1
22	CD27	NA	HSP90AB1
23	IGLL5	NA	HSPA12A
24	IGH	NA	HSPA12B
25	RAC2	NA	HSPA14
26	IGKC	NA	HSPA1A
27	NPR3	NA	HSPA1B
28	TAGAP	NA	HSPA1L
29	PLAT	NA	HSPA2
30	IGK	NA	HSPA4
31	THEMIS2	NA	HSPA4L
32	ATP6V1C2	NA	HSPA6
33	C3	NA	HSPA8
34	LOC101930405	NA	HSPA9
35	CXCL1	NA	HSPB1
36	EVI2B	NA	HSPB2
37	IGKV1OR2-108	NA	HSPH1
38	ENTPD1	NA	MAPK1
39	SELL	NA	MAPK3
40	CLDN20	NA	MAPKAPK2
41	SPAG17	NA	MRPL18
42	HCLS1	NA	NDC1
43	COBL	NA	NUP107
44	IL10RA	NA	NUP133
45	CD79A	NA	NUP153
46	SEL1L3	NA	NUP155
47	IGHG1	NA	NUP160
48	RUNX1-IT1	NA	NUP188
49	abParts	NA	NUP205
50	NEFL	NA	NUP210
51	COL4A1	NA	NUP214
52	CPNE5	NA	NUP35
53	SPAG4	NA	NUP37
54	CECR1	NA	NUP43
55	IL2RG	NA	NUP50
56	LOC100293211	NA	NUP54
57	CYP24A1	NA	NUP62
58	FKBP11	NA	NUP85
59	SRGN	NA	NUP88
60	CYTIP	NA	NUP93
61	ST6GAL1	NA	NUP98
62	BPIFC	NA	POM121
63	TNFRSF17	NA	POM121C
64	FAM83C	NA	RAE1
65	CD19	NA	RANBP2
66	CXCL12	NA	RLN1
67	SAA1	NA	RPA1
68	POF1B	NA	RPA2
69	ENPP2	NA	RPA3
70	SASH3	NA	RPS19BP1
71	RCSD1	NA	SEC13
72	FCN1	NA	SEH1L
73	ZNF275	NA	SERPINH1
74	FCRL5	NA	SIRT1
75	CWH43	NA	ST13
76	NCF4	NA	TNFRSF21
77	CD38	NA	TPR
78	RHOH	NA	YWHAE
79	ANKRD29	NA	ABCC3
80	LAX1	NA	ABCC4
81	ELOVL4	NA	AGER
82	LOC100130476	NA	ALDH3A1
83	ANKRD36BP2	NA	BLVRB
84	PIM2	NA	CBR1
85	CXCL6	NA	CBR3
86	KIAA0125	NA	CES1
87	CSF3	NA	CES2
88	COL4A2	NA	CES3
89	FUT8	NA	CES4A
90	IGHV3-54	NA	EGR1
91	AADAC	NA	EPHA2
92	RNASE6	NA	EPHA3
93	SLAMF7	NA	FGF13
94	SLC16A9	NA	G6PD
95	PTP4A3	NA	GCLC
96	P2RY8	NA	GCLM
97	ICAM3	NA	GGT1
98	AADACL2	NA	GPX2
99	SLC19A2	NA	GPX3
100	LOC101929272	NA	GSR
101	FCGR2B	NA	GSTA1
102	ITM2C	NA	GSTA4
103	PNOC	NA	GSTM2
104	MMP7	NA	GSTM3
105	EGFL6	NA	GSTM4
106	SERPINI1	NA	GSTM5
107	C16orf54	NA	GSTP1
108	CORO1A	NA	HBEGF
109	CAPNS2	NA	HGF
110	SELM	NA	HMOX1
111	LOC100131043	NA	KEAP1
112	PDZRN4	NA	MAFF
113	RGS4	NA	MAFG
114	DSC1	NA	ME1
115	SFRP4	NA	MGST2
116	LY96	NA	MGST3
117	FCRLA	NA	NFE2L2
118	RGS1	NA	NQO1
119	STAP1	NA	NRG1
120	HLF	NA	PDGFB
121	CFI	NA	PGD
122	FCGR3B	NA	PPARD
123	PPAPDC1B	NA	PRDX1
124	ZBP1	NA	PRDX6
125	SEL1L	NA	PTGR1
126	SLC27A6	NA	RXRA
127	EPCAM	NA	SERPINA1
128	DDIT4L	NA	SOD3
129	DNAJB9	NA	SQSTM1
130	WFDC5	NA	TGFA
131	CXCL13	NA	TGFB1
132	VCAN	NA	TGFB2
133	SELE	NA	TGFBR2
134	MUC15	NA	TXN
135	IGHV3-73	NA	TXNRD1
136	DAPL1	NA	TXNRD3
137	DUSP5	NA	AMFR
138	ABCA12	NA	ATF3
139	GPR160	NA	ATF4
140	HPGD	NA	ATF6
141	IGLV4-60	NA	ATF6B
142	IL1B	NA	CCND1
143	CTGF	NA	CDK5RAP3
144	LY6G6C	NA	CREB3
145	CALML5	NA	CREB3L1
146	CYR61	NA	CREB3L2
147	IGJ	NA	CREB3L4
148	FLG2	NA	CREBZF
149	MMP12	NA	CTH
150	ODAM	NA	DDIT3
151	PLAC8	NA	DERL1
152	LCE1B	NA	DERL2
153	LCE2B	NA	DNAJC10
154	CCL18	NA	EIF2AK2
155	FCGR3A	NA	EIF2AK3
156	KRT10	NA	EIF2S1
157	AL928768.3	NA	ERLEC1
158	MAMDC2	NA	ERMP1
159	PROK2	NA	ERN1
160	PPBP	NA	HERPUD1
161	CXCL8	NA	HERPUD2
162	CD177	NA	HSPA5
163	FLG	NA	MBTPS1
164	LINC00525	NA	MBTPS2
165	KRT2	NA	OS9
166	MMP13	NA	PARP16
167	CDSN	NA	PPP1R15A
168	HBA1	NA	PTPN1
169	RPTN	NA	QRICH1
170	ASPRV1	NA	RHBDD2
171	LOR	NA	SERP1
172	MMP3	NA	SERP2
173	KRT1	NA	STC2
174	MMP1	NA	STUB1
175	NA	NA	TBL2
176	NA	NA	TMED2
177	NA	NA	TMTC4
178	NA	NA	VAPB
179	NA	NA	VCP
180	NA	NA	WFS1
181	NA	NA	XBP1
182	NA	NA	ACAA2
183	NA	NA	ADAM8
184	NA	NA	ADO
185	NA	NA	AK4
186	NA	NA	ANGPT4
187	NA	NA	AQP1
188	NA	NA	AQP3
189	NA	NA	ATF2
190	NA	NA	ATP7A
191	NA	NA	BAD
192	NA	NA	BCL2
193	NA	NA	BMP7
194	NA	NA	BNIP3
195	NA	NA	BNIP3L
196	NA	NA	BRIP1
197	NA	NA	CARD16
198	NA	NA	CASR
199	NA	NA	CBS
200	NA	NA	CCNA2
201	NA	NA	CDKN1B
202	NA	NA	CFLAR
203	NA	NA	CITED2
204	NA	NA	CLCA1
205	NA	NA	CPEB1
206	NA	NA	CPEB2
207	NA	NA	CYBB
208	NA	NA	DDR2
209	NA	NA	DNMT3A
210	NA	NA	E2F1
211	NA	NA	EDN1
212	NA	NA	EGLN1
213	NA	NA	EGLN2
214	NA	NA	EGLN3
215	NA	NA	ENDOG
216	NA	NA	EPAS1
217	NA	NA	ERO1A
218	NA	NA	FABP1
219	NA	NA	FAM162A
220	NA	NA	FMN2
221	NA	NA	GATA6
222	NA	NA	GNGT1
223	NA	NA	HIF1A
224	NA	NA	HIF1AN
225	NA	NA	HILPDA
226	NA	NA	HIPK2
227	NA	NA	HP1BP3
228	NA	NA	HYOU1
229	NA	NA	IRAK1
230	NA	NA	JUND
231	NA	NA	KCND2
232	NA	NA	KCNK2
233	NA	NA	KCNK3
234	NA	NA	KCNMB1
235	NA	NA	LMNA
236	NA	NA	MDM2
237	NA	NA	MDM4
238	NA	NA	MGARP
239	NA	NA	MIEF1
240	NA	NA	MLST8
241	NA	NA	MPL
242	NA	NA	MT3
243	NA	NA	MTOR
244	NA	NA	MYC
245	NA	NA	NDNF
246	NA	NA	NDRG1
247	NA	NA	NKX3-1
248	NA	NA	NOP53
249	NA	NA	NOTCH1
250	NA	NA	NPEPPS
251	NA	NA	OPRD1
252	NA	NA	P4HB
253	NA	NA	PDK1
254	NA	NA	PDK3
255	NA	NA	PGK1
256	NA	NA	PHB2
257	NA	NA	PINK1
258	NA	NA	PLK3
259	NA	NA	PMAIP1
260	NA	NA	PPARG
261	NA	NA	PRKAA1
262	NA	NA	PRKCE
263	NA	NA	PTGIS
264	NA	NA	PTGS2
265	NA	NA	RBPJ
266	NA	NA	RGCC
267	NA	NA	RORA
268	NA	NA	RPTOR
269	NA	NA	SCN2A
270	NA	NA	SDHD
271	NA	NA	SDIM1
272	NA	NA	SFRP1
273	NA	NA	SIRT2
274	NA	NA	SIRT4
275	NA	NA	SLC29A1
276	NA	NA	SLC2A4
277	NA	NA	SLC8A1
278	NA	NA	SLC8A3
279	NA	NA	SLC9A1
280	NA	NA	SRC
281	NA	NA	STC1
282	NA	NA	STOX1
283	NA	NA	SUV39H1
284	NA	NA	SUV39H2
285	NA	NA	TERT
286	NA	NA	TIGAR
287	NA	NA	TP53
288	NA	NA	TREM2
289	NA	NA	TWIST1
290	NA	NA	UBQLN1
291	NA	NA	UCN3
292	NA	NA	VASN
293	NA	NA	VEGFA
294	NA	NA	VHL
295	NA	NA	ZFP36L1
296	NA	NA	AATF
297	NA	NA	ABL1
298	NA	NA	ACER2
299	NA	NA	ALKBH7
300	NA	NA	ALKBH8
301	NA	NA	APBB1
302	NA	NA	APC
303	NA	NA	APLF
304	NA	NA	ARMT1
305	NA	NA	ASH2L
306	NA	NA	ATMIN
307	NA	NA	BABAM2
308	NA	NA	BARD1
309	NA	NA	BATF
310	NA	NA	BAZ1B
311	NA	NA	BCL3
312	NA	NA	BCL6
313	NA	NA	BLM
314	NA	NA	BOD1L1
315	NA	NA	BRAT1
316	NA	NA	BRCA1
317	NA	NA	BRD4
318	NA	NA	BRSK1
319	NA	NA	CASP2
320	NA	NA	CASP3
321	NA	NA	CASP9
322	NA	NA	CBL
323	NA	NA	CBX1
324	NA	NA	CBX3
325	NA	NA	CBX5
326	NA	NA	CCDC13
327	NA	NA	CCNK
328	NA	NA	CDK3
329	NA	NA	CDKN1A
330	NA	NA	CDKN2AIP
331	NA	NA	CENPS
332	NA	NA	CFAP410
333	NA	NA	CGAS
334	NA	NA	CHCHD6
335	NA	NA	CHD1L
336	NA	NA	CHD2
337	NA	NA	CHEK1
338	NA	NA	CHEK2
339	NA	NA	CIB1
340	NA	NA	CRADD
341	NA	NA	CTC1
342	NA	NA	CTLA4
343	NA	NA	CUL4A
344	NA	NA	CUL4B
345	NA	NA	DCUN1D5
346	NA	NA	DDB1
347	NA	NA	DDB2
348	NA	NA	DDX11
349	NA	NA	DTL
350	NA	NA	DTX3L
351	NA	NA	DYRK2
352	NA	NA	ERCC8
353	NA	NA	ETAA1
354	NA	NA	FAAP20
355	NA	NA	FAM111A
356	NA	NA	FANCF
357	NA	NA	FANCG
358	NA	NA	FANCL
359	NA	NA	FBH1
360	NA	NA	FBXO31
361	NA	NA	FBXO45
362	NA	NA	FLYWCH1
363	NA	NA	FOXO1
364	NA	NA	FOXP1
365	NA	NA	GNL1
366	NA	NA	H2AX
367	NA	NA	HELB
368	NA	NA	HERC2
369	NA	NA	HMCES
370	NA	NA	HPF1
371	NA	NA	HROB
372	NA	NA	HUS1
373	NA	NA	IKBKG
374	NA	NA	IMMP2L
375	NA	NA	INIP
376	NA	NA	INTS3
377	NA	NA	IRF3
378	NA	NA	IRF7
379	NA	NA	KAT5
380	NA	NA	KIN
381	NA	NA	LYN
382	NA	NA	MACROD1
383	NA	NA	MACROD2
384	NA	NA	MAPK15
385	NA	NA	MASTL
386	NA	NA	MCM10
387	NA	NA	MCM7
388	NA	NA	MCM8
389	NA	NA	MCM9
390	NA	NA	MCTS1
391	NA	NA	MEN1
392	NA	NA	METTL3
393	NA	NA	MICA
394	NA	NA	MMS19
395	NA	NA	MNDA
396	NA	NA	MORC2
397	NA	NA	MRE11
398	NA	NA	MRNIP
399	NA	NA	MTREX
400	NA	NA	NABP1
401	NA	NA	NABP2
402	NA	NA	NAE1
403	NA	NA	NCOA6
404	NA	NA	NEK4
405	NA	NA	NFAT5
406	NA	NA	NFATC2
407	NA	NA	NIPBL
408	NA	NA	NPAS2
409	NA	NA	NRDE2
410	NA	NA	NUAK1
411	NA	NA	NUPR2
412	NA	NA	OARD1
413	NA	NA	OGG1
414	NA	NA	OTUB1
415	NA	NA	PAK1
416	NA	NA	PARP1
417	NA	NA	PARP4
418	NA	NA	PAXX
419	NA	NA	PCLAF
420	NA	NA	PHF1
421	NA	NA	PIDD1
422	NA	NA	PIERCE1
423	NA	NA	POLB
424	NA	NA	POLE3
425	NA	NA	POLK
426	NA	NA	POLQ
427	NA	NA	PPP4R3A
428	NA	NA	PPP4R3B
429	NA	NA	PPP4R3C
430	NA	NA	PRAP1
431	NA	NA	PRKDC
432	NA	NA	PSEN1
433	NA	NA	PSME4
434	NA	NA	RAD1
435	NA	NA	RAD17
436	NA	NA	RAD18
437	NA	NA	RAD50
438	NA	NA	RAD51
439	NA	NA	RAD51AP1
440	NA	NA	RAD9A
441	NA	NA	RBBP5
442	NA	NA	RBBP6
443	NA	NA	RBM24
444	NA	NA	RBX1
445	NA	NA	RFWD3
446	NA	NA	RIF1
447	NA	NA	RNF168
448	NA	NA	RNF169
449	NA	NA	RNF8
450	NA	NA	RPS3
451	NA	NA	SAMHD1
452	NA	NA	SETD1A
453	NA	NA	SETD7
454	NA	NA	SETX
455	NA	NA	SGK1
456	NA	NA	SHPRH
457	NA	NA	SIRT7
458	NA	NA	SLF1
459	NA	NA	SLF2
460	NA	NA	SLFN11
461	NA	NA	SMARCAL1
462	NA	NA	SMC5
463	NA	NA	SMC6
464	NA	NA	SPATA18
465	NA	NA	SPDYA
466	NA	NA	SPIDR
467	NA	NA	SPINDOC
468	NA	NA	SPRTN
469	NA	NA	STK11
470	NA	NA	STXBP4
471	NA	NA	SUSD6
472	NA	NA	TAF1
473	NA	NA	TAF9
474	NA	NA	TANK
475	NA	NA	TAOK1
476	NA	NA	TAOK2
477	NA	NA	TAOK3
478	NA	NA	TFDP3
479	NA	NA	TIMELESS
480	NA	NA	TLK1
481	NA	NA	TLK2
482	NA	NA	TOP2A
483	NA	NA	TOPBP1
484	NA	NA	TOPORS
485	NA	NA	TP53BP1
486	NA	NA	TP73
487	NA	NA	TRAF6
488	NA	NA	TRAIP
489	NA	NA	TRIP12
490	NA	NA	TTC5
491	NA	NA	UBA1
492	NA	NA	UBA7
493	NA	NA	UBE2B
494	NA	NA	UBE2E2
495	NA	NA	UBE2T
496	NA	NA	UBQLN4
497	NA	NA	UBR5
498	NA	NA	UFL1
499	NA	NA	USP10
500	NA	NA	USP16
501	NA	NA	USP28
502	NA	NA	USP47
503	NA	NA	VAV3
504	NA	NA	VCPIP1
505	NA	NA	VRK1
506	NA	NA	WAC
507	NA	NA	WDR4
508	NA	NA	WDR48
509	NA	NA	WDR76
510	NA	NA	WRN
511	NA	NA	XIAP
512	NA	NA	XRCC3
513	NA	NA	XRCC5
514	NA	NA	YAP1
515	NA	NA	YY1
516	NA	NA	ZBTB1
517	NA	NA	ZBTB38
518	NA	NA	ZBTB4
519	NA	NA	ZBTB40
520	NA	NA	ZC3H12A
521	NA	NA	ZDHHC16
522	NA	NA	ZMAT3
523	NA	NA	ZNF385A
524	NA	NA	ZRANB3
