# Supplementary material for: Integrative bulk and single-cell transcriptome analyses reveal integrated stress response-related biomarkers in periodontitis with experimental validation
Source: Front Immunol. 2025 Dec 11;16:1705047. doi: 10.3389/fimmu.2025.1705047 (PMC12739553; doi:10.3389/fimmu.2025.1705047)
Supplement: Supplementary file 7 [file Table5.xlsx]

## Sheet: 01.GOres
Table S5 GO enrichment analysis results
	ONTOLOGY	ID	Description	GeneRatio	BgRatio	pvalue	p.adjust	qvalue	geneID	Count	Gene_Ratio
GO:0034620	BP	GO:0034620	cellular response to unfolded protein	2025-03-05	98/18614	1.40439280915835e-06	0.000183411949809413	7.10334264405868e-05	HSPA13/DERL3/YOD1	3	0.6
GO:0035967	BP	GO:0035967	cellular response to topologically incorrect protein	2025-03-05	118/18614	2.46060873545087e-06	0.000183411949809413	7.10334264405868e-05	HSPA13/DERL3/YOD1	3	0.6
GO:0070862	BP	GO:0070862	negative regulation of protein exit from endoplasmic reticulum	2025-02-05	10/18614	2.59545211994452e-06	0.000183411949809413	7.10334264405868e-05	DERL3/YOD1	2	0.4
GO:0006986	BP	GO:0006986	response to unfolded protein	2025-03-05	142/18614	4.29841233696743e-06	0.000222444169102823	8.61501747270117e-05	HSPA13/DERL3/YOD1	3	0.6
GO:1904152	BP	GO:1904152	regulation of retrograde protein transport ER to cytosol	2025-02-05	14/18614	5.2463247429911e-06	0.000222444169102823	8.61501747270117e-05	DERL3/YOD1	2	0.4
GO:0035966	BP	GO:0035966	response to topologically incorrect protein	2025-03-05	164/18614	6.62894777232199e-06	0.000234222821288711	9.07119168844062e-05	HSPA13/DERL3/YOD1	3	0.6
GO:0070861	BP	GO:0070861	regulation of protein exit from endoplasmic reticulum	2025-02-05	27/18614	2.02075601756975e-05	0.000550468844723474	0.000213190515831335	DERL3/YOD1	2	0.4
GO:0030970	BP	GO:0030970	retrograde protein transport ER to cytosol	2025-02-05	29/18614	2.33689603892041e-05	0.000550468844723474	0.000213190515831335	DERL3/YOD1	2	0.4
GO:1903513	BP	GO:1903513	endoplasmic reticulum to cytosol transport	2025-02-05	29/18614	2.33689603892041e-05	0.000550468844723474	0.000213190515831335	DERL3/YOD1	2	0.4
GO:0051787	MF	GO:0051787	misfolded protein binding	2025-02-05	29/18369	2.39955811709294e-05	0.000647880691615095	0.000202068051965722	HSPA13/DERL3	2	0.4
GO:0090317	BP	GO:0090317	negative regulation of intracellular protein transport	2025-02-05	44/18614	5.43630475121633e-05	0.00115249660725786	0.00044634923220513	DERL3/YOD1	2	0.4
GO:0032527	BP	GO:0032527	protein exit from endoplasmic reticulum	2025-02-05	48/18614	6.47940097214616e-05	0.00124875727826817	0.000483629929021435	DERL3/YOD1	2	0.4
GO:0032387	BP	GO:0032387	negative regulation of intracellular transport	2025-02-05	62/18614	0.000108458345133563	0.00191609743069295	0.000742083414071749	DERL3/YOD1	2	0.4
GO:0035914	BP	GO:0035914	skeletal muscle cell differentiation	2025-02-05	68/18614	0.0001305703804936	0.00212930158958794	0.000824655034696423	FOS/BTG2	2	0.4
GO:0030968	BP	GO:0030968	endoplasmic reticulum unfolded protein response	2025-02-05	75/18614	0.0001589375946953	0.00240676929110026	0.000932115217010031	DERL3/YOD1	2	0.4
GO:0030433	BP	GO:0030433	ubiquitin-dependent ERAD pathway	2025-02-05	83/18614	0.000194738340218193	0.00275230187508379	0.00106593617803642	DERL3/YOD1	2	0.4
GO:0008306	BP	GO:0008306	associative learning	2025-02-05	86/18614	0.000209091594957866	0.00277046363319173	0.00107297002675747	FOS/BTG2	2	0.4
GO:0036503	BP	GO:0036503	ERAD pathway	2025-02-05	109/18614	0.000335887067589372	0.00418870931346747	0.00162224094563288	DERL3/YOD1	2	0.4
GO:0051224	BP	GO:0051224	negative regulation of protein transport	2025-02-05	134/18614	0.000507141283910465	0.00597299734383437	0.0023132760318723	DERL3/YOD1	2	0.4
GO:1904950	BP	GO:1904950	negative regulation of establishment of protein localization	2025-02-05	138/18614	0.000537755457555016	0.00600021878956123	0.00232381859774467	DERL3/YOD1	2	0.4
GO:0007612	BP	GO:0007612	learning	2025-02-05	152/18614	0.00065185321678539	0.00690964409792513	0.00267602899522423	FOS/BTG2	2	0.4
GO:0007519	BP	GO:0007519	skeletal muscle tissue development	2025-02-05	165/18614	0.000767445959121586	0.00774754968256077	0.00300054059205432	FOS/BTG2	2	0.4
GO:0060538	BP	GO:0060538	skeletal muscle organ development	2025-02-05	178/18614	0.00089228542929943	0.00859838686415814	0.00333006045384476	FOS/BTG2	2	0.4
GO:1903828	BP	GO:1903828	negative regulation of protein localization	2025-02-05	210/18614	0.00123872513880408	0.0114178143228898	0.00442199363051342	DERL3/YOD1	2	0.4
GO:0009612	BP	GO:0009612	response to mechanical stimulus	2025-02-05	215/18614	0.00129785725958777	0.0114644057930253	0.00444003799332659	FOS/BTG2	2	0.4
GO:0033157	BP	GO:0033157	regulation of intracellular protein transport	2025-02-05	224/18614	0.00140768372012751	0.0119371579466812	0.00462312969136612	DERL3/YOD1	2	0.4
GO:0034976	BP	GO:0034976	response to endoplasmic reticulum stress	2025-02-05	259/18614	0.00187597776636031	0.0152964340949379	0.00592414031482202	DERL3/YOD1	2	0.4
GO:0007611	BP	GO:0007611	learning or memory	2025-02-05	276/18614	0.00212691888017394	0.0167002519480324	0.00646782349526578	FOS/BTG2	2	0.4
GO:0009629	BP	GO:0009629	response to gravity	2025-01-05	10/18614	0.0026835536412565	0.0185238843609961	0.00717409622719811	FOS	1	0.2
GO:0035871	BP	GO:0035871	protein K11-linked deubiquitination	2025-01-05	10/18614	0.0026835536412565	0.0185238843609961	0.00717409622719811	YOD1	1	0.2
GO:0071374	BP	GO:0071374	cellular response to parathyroid hormone stimulus	2025-01-05	10/18614	0.0026835536412565	0.0185238843609961	0.00717409622719811	FOS	1	0.2
GO:0050890	BP	GO:0050890	cognition	2025-02-05	317/18614	0.00279464620959561	0.0185238843609961	0.00717409622719811	FOS/BTG2	2	0.4
GO:0043414	BP	GO:0043414	macromolecule methylation	2025-02-05	320/18614	0.00284695070703214	0.0185238843609961	0.00717409622719811	FOS/BTG2	2	0.4
GO:0007406	BP	GO:0007406	negative regulation of neuroblast proliferation	2025-01-05	11/18614	0.00295159181755145	0.0185238843609961	0.00717409622719811	BTG2	1	0.2
GO:1901214	BP	GO:1901214	regulation of neuron death	2025-02-05	327/18614	0.00297081164280127	0.0185238843609961	0.00717409622719811	FOS/BTG2	2	0.4
GO:0032386	BP	GO:0032386	regulation of intracellular transport	2025-02-05	332/18614	0.00306083861331241	0.0185399367434923	0.00718031313799604	DERL3/YOD1	2	0.4
GO:0000153	CC	GO:0000153	cytoplasmic ubiquitin ligase complex	2025-01-05	13/19518	0.00332616634507787	0.0166308317253894	0.0105036831949828	DERL3	1	0.2
GO:0007517	BP	GO:0007517	muscle organ development	2025-02-05	351/18614	0.00341471660803097	0.0194565526117677	0.00753530836006891	FOS/BTG2	2	0.4
GO:0060213	BP	GO:0060213	positive regulation of nuclear-transcribed mRNA poly(A) tail shortening	2025-01-05	13/18614	0.00348749527946779	0.0194565526117677	0.00753530836006891	BTG2	1	0.2
GO:0071107	BP	GO:0071107	response to parathyroid hormone	2025-01-05	13/18614	0.00348749527946779	0.0194565526117677	0.00753530836006891	FOS	1	0.2
GO:0032259	BP	GO:0032259	methylation	2025-02-05	365/18614	0.00368734777852134	0.0200440443345263	0.00776283742846597	FOS/BTG2	2	0.4
GO:0061578	MF	GO:0061578	K63-linked deubiquitinase activity	2025-01-05	14/18369	0.00380537750295395	0.0293238209486312	0.00914583109508966	YOD1	1	0.2
GO:0070997	BP	GO:0070997	neuron death	2025-02-05	373/18614	0.00384764121755997	0.0203924984530678	0.00789778986762309	FOS/BTG2	2	0.4
GO:0060211	BP	GO:0060211	regulation of nuclear-transcribed mRNA poly(A) tail shortening	2025-01-05	15/18614	0.00402316828244509	0.0208027238019112	0.00805666562338169	BTG2	1	0.2
GO:1990380	MF	GO:1990380	K48-linked deubiquitinase activity	2025-01-05	15/18369	0.0040767462369492	0.0293238209486312	0.00914583109508966	YOD1	1	0.2
GO:0021542	BP	GO:0021542	dentate gyrus development	2025-01-05	17/18614	0.00455861090082155	0.0224750118831202	0.00870432436386978	BTG2	1	0.2
GO:0051412	BP	GO:0051412	response to corticosterone	2025-01-05	17/18614	0.00455861090082155	0.0224750118831202	0.00870432436386978	FOS	1	0.2
GO:0060537	BP	GO:0060537	muscle tissue development	2025-02-05	426/18614	0.00499161737518552	0.0236241599950881	0.00914937676075906	FOS/BTG2	2	0.4
GO:0043434	BP	GO:0043434	response to peptide hormone	2025-02-05	427/18614	0.00501456226310833	0.0236241599950881	0.00914937676075906	FOS/BTG2	2	0.4
GO:0000979	MF	GO:0000979	RNA polymerase II core promoter sequence-specific DNA binding	2025-01-05	19/18369	0.00516162985904123	0.0293238209486312	0.00914583109508966	FOS	1	0.2
GO:0043161	BP	GO:0043161	proteasome-mediated ubiquitin-dependent protein catabolic process	2025-02-05	439/18614	0.0052938012249823	0.024183079153287	0.00936583998985295	DERL3/YOD1	2	0.4
GO:0035902	BP	GO:0035902	response to immobilization stress	2025-01-05	20/18614	0.00536134301983249	0.024183079153287	0.00936583998985295	FOS	1	0.2
GO:0014856	BP	GO:0014856	skeletal muscle cell proliferation	2025-01-05	21/18614	0.00562880528104037	0.0248605566579283	0.00962821955967432	FOS	1	0.2
GO:1990381	MF	GO:1990381	ubiquitin-specific protease binding	2025-01-05	21/18369	0.0057037170170694	0.0293238209486312	0.00914583109508966	DERL3	1	0.2
GO:0042026	BP	GO:0042026	protein refolding	2025-01-05	22/18614	0.00589621000182738	0.0255101330691307	0.00987979334355609	HSPA13	1	0.2
GO:2000178	BP	GO:2000178	negative regulation of neural precursor cell proliferation	2025-01-05	23/18614	0.00616355719147854	0.026133482491869	0.0101212097039016	BTG2	1	0.2
GO:0051051	BP	GO:0051051	negative regulation of transport	2025-02-05	483/18614	0.00637887721855185	0.0262180679647446	0.0101539687251742	DERL3/YOD1	2	0.4
GO:0018279	BP	GO:0018279	protein N-linked glycosylation via asparagine	2025-01-05	24/18614	0.00643084685927697	0.0262180679647446	0.0101539687251742	DERL3	1	0.2
GO:0070412	MF	GO:0070412	R-SMAD binding	2025-01-05	24/18369	0.00651640465525138	0.0293238209486312	0.00914583109508966	FOS	1	0.2
GO:0035994	BP	GO:0035994	response to muscle stretch	2025-01-05	26/18614	0.00696525366644674	0.0273450699497539	0.0105904441712056	FOS	1	0.2
GO:0045672	BP	GO:0045672	positive regulation of osteoclast differentiation	2025-01-05	26/18614	0.00696525366644674	0.0273450699497539	0.0105904441712056	FOS	1	0.2
GO:0030431	BP	GO:0030431	sleep	2025-01-05	29/18614	0.00776643269534316	0.0299360678438682	0.0115939090954405	FOS	1	0.2
GO:0071108	BP	GO:0071108	protein K48-linked deubiquitination	2025-01-05	30/18614	0.008033377426929	0.0304120716876598	0.0117782601372267	YOD1	1	0.2
GO:0071276	BP	GO:0071276	cellular response to cadmium ion	2025-01-05	31/18614	0.00830026470162026	0.0308711599428683	0.0119560599580126	FOS	1	0.2
GO:0051085	BP	GO:0051085	chaperone cofactor-dependent protein refolding	2025-01-05	33/18614	0.00883386691742161	0.0321553892990159	0.0124534278317936	HSPA13	1	0.2
GO:0000289	BP	GO:0000289	nuclear-transcribed mRNA poly(A) tail shortening	2025-01-05	34/18614	0.00910058187707996	0.0321553892990159	0.0124534278317936	BTG2	1	0.2
GO:0051450	BP	GO:0051450	myoblast proliferation	2025-01-05	34/18614	0.00910058187707996	0.0321553892990159	0.0124534278317936	FOS	1	0.2
GO:0070536	BP	GO:0070536	protein K63-linked deubiquitination	2025-01-05	37/18614	0.00990038227435575	0.0342123164034203	0.0132500530261509	YOD1	1	0.2
GO:0051084	BP	GO:0051084	'de novo' post-translational protein folding	2025-01-05	38/18614	0.0101668676104504	0.0342123164034203	0.0132500530261509	HSPA13	1	0.2
GO:0051385	BP	GO:0051385	response to mineralocorticoid	2025-01-05	38/18614	0.0101668676104504	0.0342123164034203	0.0132500530261509	FOS	1	0.2
GO:0032570	BP	GO:0032570	response to progesterone	2025-01-05	40/18614	0.0106996661437573	0.035442644101196	0.0137265453817939	FOS	1	0.2
GO:0140467	BP	GO:0140467	integrated stress response signaling	2025-01-05	41/18614	0.0109659793595043	0.0357659634494601	0.0138517634014791	FOS	1	0.2
GO:0140662	MF	GO:0140662	ATP-dependent protein folding chaperone	2025-01-05	41/18369	0.0111116030685264	0.0393224450153216	0.0122643103361627	HSPA13	1	0.2
GO:0006458	BP	GO:0006458	'de novo' protein folding	2025-01-05	42/18614	0.0112322352203346	0.0360793010107716	0.0139731155851052	HSPA13	1	0.2
GO:0071364	BP	GO:0071364	cellular response to epidermal growth factor stimulus	2025-01-05	43/18614	0.0114984337355131	0.0363831037601309	0.0140907750411629	FOS	1	0.2
GO:0001046	MF	GO:0001046	core promoter sequence-specific DNA binding	2025-01-05	43/18369	0.0116510948193546	0.0393224450153216	0.0122643103361627	FOS	1	0.2
GO:0051602	BP	GO:0051602	response to electrical stimulus	2025-01-05	44/18614	0.0117645749143037	0.0366777923798881	0.0142049046952893	BTG2	1	0.2
GO:1902692	BP	GO:1902692	regulation of neuroblast proliferation	2025-01-05	45/18614	0.0120306587659693	0.0369637631650072	0.0143156580281557	BTG2	1	0.2
GO:0070849	BP	GO:0070849	response to epidermal growth factor	2025-01-05	47/18614	0.0125626545249706	0.0380468965613396	0.014735143653349	FOS	1	0.2
GO:1902895	BP	GO:1902895	positive regulation of miRNA transcription	2025-01-05	51/18614	0.0136259585249208	0.0406859606659606	0.015757224091087	FOS	1	0.2
GO:0009409	BP	GO:0009409	response to cold	2025-01-05	54/18614	0.0144228352381837	0.041885494116369	0.0162217901741648	FOS	1	0.2
GO:0046686	BP	GO:0046686	response to cadmium ion	2025-01-05	54/18614	0.0144228352381837	0.041885494116369	0.0162217901741648	FOS	1	0.2
GO:0002763	BP	GO:0002763	positive regulation of myeloid leukocyte differentiation	2025-01-05	59/18614	0.0157498185259021	0.0451211017228546	0.0174749053345713	FOS	1	0.2
GO:2000630	BP	GO:2000630	positive regulation of miRNA metabolic process	2025-01-05	60/18614	0.0160150435815405	0.0452691898571544	0.0175322582366338	FOS	1	0.2
GO:0044183	MF	GO:0044183	protein folding chaperone	2025-01-05	67/18369	0.0181066501868039	0.0543199505604117	0.0169418949116294	HSPA13	1	0.2
GO:0000288	BP	GO:0000288	nuclear-transcribed mRNA catabolic process deadenylation-dependent decay	2025-01-05	68/18614	0.0181347863571188	0.0476722888287239	0.0184629519793469	BTG2	1	0.2
GO:0045670	BP	GO:0045670	regulation of osteoclast differentiation	2025-01-05	68/18614	0.0181347863571188	0.0476722888287239	0.0184629519793469	FOS	1	0.2
GO:1902893	BP	GO:1902893	regulation of miRNA transcription	2025-01-05	68/18614	0.0181347863571188	0.0476722888287239	0.0184629519793469	FOS	1	0.2
GO:0061077	BP	GO:0061077	chaperone-mediated protein folding	2025-01-05	69/18614	0.0183994971340093	0.0476722888287239	0.0184629519793469	HSPA13	1	0.2
GO:0061614	BP	GO:0061614	miRNA transcription	2025-01-05	69/18614	0.0183994971340093	0.0476722888287239	0.0184629519793469	FOS	1	0.2
GO:0006305	BP	GO:0006305	DNA alkylation	2025-01-05	70/18614	0.0186641508150193	0.0476722888287239	0.0184629519793469	FOS	1	0.2
GO:0006306	BP	GO:0006306	DNA methylation	2025-01-05	70/18614	0.0186641508150193	0.0476722888287239	0.0184629519793469	FOS	1	0.2
GO:0014823	BP	GO:0014823	response to activity	2025-01-05	70/18614	0.0186641508150193	0.0476722888287239	0.0184629519793469	FOS	1	0.2
GO:0006487	BP	GO:0006487	protein N-linked glycosylation	2025-01-05	72/18614	0.0191932869263434	0.0484402003379142	0.0187603556422905	DERL3	1	0.2
GO:0007405	BP	GO:0007405	neuroblast proliferation	2025-01-05	73/18614	0.0194577693751281	0.0485299659709078	0.0187951208824767	BTG2	1	0.2
GO:0046332	MF	GO:0046332	SMAD binding	2025-01-05	77/18369	0.0207864885322061	0.0561235190369565	0.017504411395542	FOS	1	0.2
GO:0014855	BP	GO:0014855	striated muscle cell proliferation	2025-01-05	81/18614	0.0215715756190218	0.0525652187498002	0.0203579298037955	FOS	1	0.2
GO:2000628	BP	GO:2000628	regulation of miRNA metabolic process	2025-01-05	81/18614	0.0215715756190218	0.0525652187498002	0.0203579298037955	FOS	1	0.2
GO:0021766	BP	GO:0021766	hippocampus development	2025-01-05	86/18614	0.0228908522056031	0.0545265243549196	0.0211175218455002	BTG2	1	0.2
GO:0021954	BP	GO:0021954	central nervous system neuron development	2025-01-05	86/18614	0.0228908522056031	0.0545265243549196	0.0211175218455002	BTG2	1	0.2
GO:0071277	BP	GO:0071277	cellular response to calcium ion	2025-01-05	88/18614	0.0234181642027511	0.0545709541409608	0.0211347290118915	FOS	1	0.2
GO:0051591	BP	GO:0051591	response to cAMP	2025-01-05	89/18614	0.0236817348158886	0.0545709541409608	0.0211347290118915	FOS	1	0.2
GO:2000177	BP	GO:2000177	regulation of neural precursor cell proliferation	2025-01-05	89/18614	0.0236817348158886	0.0545709541409608	0.0211347290118915	BTG2	1	0.2
GO:0060395	BP	GO:0060395	SMAD protein signal transduction	2025-01-05	90/18614	0.023945248517693	0.0545848675887195	0.0211401175368427	FOS	1	0.2
GO:1901216	BP	GO:1901216	positive regulation of neuron death	2025-01-05	92/18614	0.0244721052241673	0.0551924075268454	0.0213754110580633	FOS	1	0.2
GO:0010586	BP	GO:0010586	miRNA metabolic process	2025-01-05	97/18614	0.025788251687079	0.0575299771994519	0.022280726025607	FOS	1	0.2
GO:0097306	BP	GO:0097306	cellular response to alcohol	2025-01-05	98/18614	0.0260513104299405	0.0575299771994519	0.022280726025607	FOS	1	0.2
GO:0030316	BP	GO:0030316	osteoclast differentiation	2025-01-05	102/18614	0.0271029772092893	0.0591993816658423	0.0229272679738615	FOS	1	0.2
GO:0045639	BP	GO:0045639	positive regulation of myeloid cell differentiation	2025-01-05	103/18614	0.0273657519021346	0.0591993816658423	0.0229272679738615	FOS	1	0.2
GO:1901655	BP	GO:1901655	cellular response to ketone	2025-01-05	107/18614	0.028416282941668	0.0608510301377133	0.02356693322116	FOS	1	0.2
GO:0007631	BP	GO:0007631	feeding behavior	2025-01-05	109/18614	0.0289412079511432	0.0613553608564236	0.0237622549493597	FOS	1	0.2
GO:0004843	MF	GO:0004843	cysteine-type deubiquitinase activity	2025-01-05	109/18369	0.0293226771616124	0.0587759490088628	0.0183316800027642	YOD1	1	0.2
GO:0001221	MF	GO:0001221	transcription coregulator binding	2025-01-05	111/18369	0.0298542056389807	0.0587759490088628	0.0183316800027642	FOS	1	0.2
GO:0021761	BP	GO:0021761	limbic system development	2025-01-05	115/18614	0.030514621821411	0.0640504933281101	0.0248060500476295	BTG2	1	0.2
GO:0101005	MF	GO:0101005	deubiquitinase activity	2025-01-05	115/18369	0.0309165640567016	0.0587759490088628	0.0183316800027642	YOD1	1	0.2
GO:0006304	BP	GO:0006304	DNA modification	2025-01-05	120/18614	0.0318242414818379	0.0660641681974454	0.025585924128107	FOS	1	0.2
GO:0140534	CC	GO:0140534	endoplasmic reticulum protein-containing complex	2025-01-05	126/19518	0.0318670573298449	0.0762174903074186	0.0481373622994223	DERL3	1	0.2
GO:0002761	BP	GO:0002761	regulation of myeloid leukocyte differentiation	2025-01-05	123/18614	0.0326093336917215	0.0660641681974454	0.025585924128107	FOS	1	0.2
GO:0061157	BP	GO:0061157	mRNA destabilization	2025-01-05	123/18614	0.0326093336917215	0.0660641681974454	0.025585924128107	BTG2	1	0.2
GO:0051082	MF	GO:0051082	unfolded protein binding	2025-01-05	122/18369	0.0327734517436327	0.0587759490088628	0.0183316800027642	HSPA13	1	0.2
GO:0000956	BP	GO:0000956	nuclear-transcribed mRNA catabolic process	2025-01-05	126/18614	0.0333939165149495	0.0660641681974454	0.025585924128107	BTG2	1	0.2
GO:0045471	BP	GO:0045471	response to ethanol	2025-01-05	126/18614	0.0333939165149495	0.0660641681974454	0.025585924128107	FOS	1	0.2
GO:0050779	BP	GO:0050779	RNA destabilization	2025-01-05	127/18614	0.0336553309685099	0.0660641681974454	0.025585924128107	BTG2	1	0.2
GO:0061014	BP	GO:0061014	positive regulation of mRNA catabolic process	2025-01-05	127/18614	0.0336553309685099	0.0660641681974454	0.025585924128107	BTG2	1	0.2
GO:0046683	BP	GO:0046683	response to organophosphorus	2025-01-05	129/18614	0.0341779901994393	0.066474623140194	0.0257448888030543	FOS	1	0.2
GO:0031072	MF	GO:0031072	heat shock protein binding	2025-01-05	128/18369	0.034362803244365	0.0587759490088628	0.0183316800027642	HSPA13	1	0.2
GO:0019783	MF	GO:0019783	ubiquitin-like protein peptidase activity	2025-01-05	130/18369	0.0348921225335949	0.0587759490088628	0.0183316800027642	YOD1	1	0.2
GO:0002020	MF	GO:0002020	protease binding	2025-01-05	138/18369	0.0370070790055803	0.0587759490088628	0.0183316800027642	DERL3	1	0.2
GO:0051384	BP	GO:0051384	response to glucocorticoid	2025-01-05	142/18614	0.037569765495605	0.0722524191444153	0.0279825655077676	FOS	1	0.2
GO:0014074	BP	GO:0014074	response to purine-containing compound	2025-01-05	143/18614	0.0378302760614627	0.0722524191444153	0.0279825655077676	FOS	1	0.2
GO:0051592	BP	GO:0051592	response to calcium ion	2025-01-05	149/18614	0.0393921550613795	0.073098099424674	0.0283100881585133	FOS	1	0.2
GO:0071456	BP	GO:0071456	cellular response to hypoxia	2025-01-05	149/18614	0.0393921550613795	0.073098099424674	0.0283100881585133	FOS	1	0.2
GO:0050768	BP	GO:0050768	negative regulation of neurogenesis	2025-01-05	150/18614	0.0396522709143279	0.073098099424674	0.0283100881585133	BTG2	1	0.2
GO:0061351	BP	GO:0061351	neural precursor cell proliferation	2025-01-05	150/18614	0.0396522709143279	0.073098099424674	0.0283100881585133	BTG2	1	0.2
GO:0034614	BP	GO:0034614	cellular response to reactive oxygen species	2025-01-05	152/18614	0.040172333576617	0.0734184027434724	0.0284341381032316	FOS	1	0.2
GO:0043524	BP	GO:0043524	negative regulation of neuron apoptotic process	2025-01-05	155/18614	0.0409520050983608	0.073882008144813	0.0286136873649226	BTG2	1	0.2
GO:0051961	BP	GO:0051961	negative regulation of nervous system development	2025-01-05	156/18614	0.041211782983106	0.073882008144813	0.0286136873649226	BTG2	1	0.2
GO:0036294	BP	GO:0036294	cellular response to decreased oxygen levels	2025-01-05	157/18614	0.0414715045718526	0.073882008144813	0.0286136873649226	FOS	1	0.2
GO:0016579	BP	GO:0016579	protein deubiquitination	2025-01-05	159/18614	0.0419907788979507	0.0741837093863795	0.0287305329301768	YOD1	1	0.2
GO:0043021	MF	GO:0043021	ribonucleoprotein complex binding	2025-01-05	161/18369	0.0430669331586631	0.0646003997379946	0.0201482728227663	DERL3	1	0.2
GO:0031960	BP	GO:0031960	response to corticosteroid	2025-01-05	166/18614	0.0438064670601229	0.0761227132520169	0.0294814877540085	FOS	1	0.2
GO:1903313	BP	GO:1903313	positive regulation of mRNA metabolic process	2025-01-05	166/18614	0.0438064670601229	0.0761227132520169	0.0294814877540085	BTG2	1	0.2
GO:0007568	BP	GO:0007568	aging	2025-01-05	169/18614	0.044583775878669	0.0766666652239713	0.0296921543568508	FOS	1	0.2
GO:0009267	BP	GO:0009267	cellular response to starvation	2025-01-05	170/18614	0.0448427664517568	0.0766666652239713	0.0296921543568508	FOS	1	0.2
GO:0071453	BP	GO:0071453	cellular response to oxygen levels	2025-01-05	172/18614	0.0453605791031179	0.0769315421588879	0.0297947382740479	FOS	1	0.2
GO:0021953	BP	GO:0021953	central nervous system neuron differentiation	2025-01-05	177/18614	0.0466541282714001	0.0772488803789203	0.029917639868698	BTG2	1	0.2
GO:0070646	BP	GO:0070646	protein modification by small protein removal	2025-01-05	177/18614	0.0466541282714001	0.0772488803789203	0.029917639868698	YOD1	1	0.2
GO:0006479	BP	GO:0006479	protein methylation	2025-01-05	182/18614	0.0479462748384015	0.0772488803789203	0.029917639868698	BTG2	1	0.2
GO:0008213	BP	GO:0008213	protein alkylation	2025-01-05	182/18614	0.0479462748384015	0.0772488803789203	0.029917639868698	BTG2	1	0.2
GO:0009266	BP	GO:0009266	response to temperature stimulus	2025-01-05	183/18614	0.0482045359400624	0.0772488803789203	0.029917639868698	FOS	1	0.2
GO:0021543	BP	GO:0021543	pallium development	2025-01-05	184/18614	0.0484627409924359	0.0772488803789203	0.029917639868698	BTG2	1	0.2
GO:1902107	BP	GO:1902107	positive regulation of leukocyte differentiation	2025-01-05	184/18614	0.0484627409924359	0.0772488803789203	0.029917639868698	FOS	1	0.2
GO:1903708	BP	GO:1903708	positive regulation of hemopoiesis	2025-01-05	184/18614	0.0484627409924359	0.0772488803789203	0.029917639868698	FOS	1	0.2
GO:0007565	BP	GO:0007565	female pregnancy	2025-01-05	187/18614	0.0492370199450666	0.0778973748384635	0.0301687946246284	FOS	1	0.2
GO:0008234	MF	GO:0008234	cysteine-type peptidase activity	2025-01-05	185/18369	0.0493576952051685	0.0683965304096849	0.0213322511999017	YOD1	1	0.2
