# Supplementary material for: Integrative bulk and single-cell transcriptome analyses reveal integrated stress response-related biomarkers in periodontitis with experimental validation
Source: Front Immunol. 2025 Dec 11;16:1705047. doi: 10.3389/fimmu.2025.1705047 (PMC12739553; doi:10.3389/fimmu.2025.1705047)
Supplement: Supplementary file 8 [file Table6.xlsx]

## Sheet: 03.KEGGres
Table S6 KEGG enrichment analysis results
	category	subcategory	ID	Description	GeneRatio	BgRatio	pvalue	p.adjust	qvalue	geneID	Count	Gene_Ratio
hsa04141	Genetic Information Processing	Folding sorting and degradation	hsa04141	Protein processing in endoplasmic reticulum	2025-02-04	170/8859	0.00214151575304628	0.0934036378159636	0.059846724458741	DERL3/YOD1	2	0.5
hsa05031	Human Diseases	Substance dependence	hsa05031	Amphetamine addiction	2025-01-04	69/8859	0.0307978162050684	0.0934036378159636	0.059846724458741	FOS	1	0.25
hsa04917	Organismal Systems	Endocrine system	hsa04917	Prolactin signaling pathway	2025-01-04	71/8859	0.0316797609350912	0.0934036378159636	0.059846724458741	FOS	1	0.25
hsa03018	Genetic Information Processing	Folding sorting and degradation	hsa03018	RNA degradation	2025-01-04	78/8859	0.0347618281897292	0.0934036378159636	0.059846724458741	BTG2	1	0.25
hsa05133	Human Diseases	Infectious disease: bacterial	hsa05133	Pertussis	2025-01-04	78/8859	0.0347618281897292	0.0934036378159636	0.059846724458741	FOS	1	0.25
hsa05140	Human Diseases	Infectious disease: parasitic	hsa05140	Leishmaniasis	2025-01-04	79/8859	0.035201522152517	0.0934036378159636	0.059846724458741	FOS	1	0.25
hsa05210	Human Diseases	Cancer: specific types	hsa05210	Colorectal cancer	2025-01-04	87/8859	0.0387136681931372	0.0934036378159636	0.059846724458741	FOS	1	0.25
hsa05235	Human Diseases	Cancer: overview	hsa05235	PD-L1 expression and PD-1 checkpoint pathway in cancer	2025-01-04	90/8859	0.0400282476213488	0.0934036378159636	0.059846724458741	FOS	1	0.25
hsa04662	Organismal Systems	Immune system	hsa04662	B cell receptor signaling pathway	2025-01-04	91/8859	0.0404661409968211	0.0934036378159636	0.059846724458741	FOS	1	0.25
hsa04658	Organismal Systems	Immune system	hsa04658	Th1 and Th2 cell differentiation	2025-01-04	93/8859	0.0413414783019747	0.0934036378159636	0.059846724458741	FOS	1	0.25
hsa04657	Organismal Systems	Immune system	hsa04657	IL-17 signaling pathway	2025-01-04	95/8859	0.0422162165739194	0.0934036378159636	0.059846724458741	FOS	1	0.25
hsa05323	Human Diseases	Immune disease	hsa05323	Rheumatoid arthritis	2025-01-04	95/8859	0.0422162165739194	0.0934036378159636	0.059846724458741	FOS	1	0.25
hsa04713	Organismal Systems	Environmental adaptation	hsa04713	Circadian entrainment	2025-01-04	97/8859	0.0430903560860142	0.0934036378159636	0.059846724458741	FOS	1	0.25
hsa01522	Human Diseases	Drug resistance: antineoplastic	hsa01522	Endocrine resistance	2025-01-04	99/8859	0.043963897111557	0.0934036378159636	0.059846724458741	FOS	1	0.25
hsa05231	Human Diseases	Cancer: overview	hsa05231	Choline metabolism in cancer	2025-01-04	99/8859	0.043963897111557	0.0934036378159636	0.059846724458741	FOS	1	0.25
hsa05142	Human Diseases	Infectious disease: parasitic	hsa05142	Chagas disease	2025-01-04	103/8859	0.0457091847958617	0.0934036378159636	0.059846724458741	FOS	1	0.25
hsa04620	Organismal Systems	Immune system	hsa04620	Toll-like receptor signaling pathway	2025-01-04	109/8859	0.0483226345020167	0.0934036378159636	0.059846724458741	FOS	1	0.25
hsa04659	Organismal Systems	Immune system	hsa04659	Th17 cell differentiation	2025-01-04	109/8859	0.0483226345020167	0.0934036378159636	0.059846724458741	FOS	1	0.25
