# Supplementary material for: Integrative bulk and single-cell transcriptome analyses reveal integrated stress response-related biomarkers in periodontitis with experimental validation
Source: Front Immunol. 2025 Dec 11;16:1705047. doi: 10.3389/fimmu.2025.1705047 (PMC12739553; doi:10.3389/fimmu.2025.1705047)
Supplement: Supplementary file 9 [file Table7.xlsx]

## Sheet: ImmuneCell_cor_matrix
Table S7 The results of correlation analysis among different immune cells
	Naive B cells	Memory B cells	Plasma cells	Activated CD4 memory T cells	T follicular helper cells	Gamma delta T cells	Activated NK cells	M0 Macrophages	M1 Macrophages	Resting dendritic cells	Activated dendritic cells	Resting mast cells	Neutrophils
Naive B cells	1	-0.518971	0.0388862609754598	0.129403980456498	-0.132576	0.0896079322647001	-0.0574661	0.204588547116711	-0.0171036	-0.127825	0.0542408820650358	-0.105281	-0.0137912
Memory B cells	-0.518971	1	-0.408617	0.00739699318428601	0.252361641645982	0.130928576128869	0.0965728312202854	-0.0917475	0.209594586232347	0.203308093431501	0.232653608800644	0.142806265281225	0.00858669616691267
Plasma cells	0.0388862609754598	-0.408617	1	0.0672827026545193	-0.610422	0.057375730814322	-0.273048	-0.0282344	-0.602132	-0.629357	-0.338415	-0.347943	0.0493909160053852
Activated CD4 memory T cells	0.129403980456498	0.00739699318428601	0.0672827026545193	1	-0.378211	0.141746395689772	-0.183953	0.0412429603884861	-0.0858389	-0.247755	0.00244865115058216	-0.173864	0.169868111415277
T follicular helper cells	-0.132576	0.252361641645982	-0.610422	-0.378211	1	-0.0485452	0.245578286296568	0.0224234110302953	0.431021186768133	0.508581386133898	0.181396986609428	0.286248549886782	-0.222916
Gamma delta T cells	0.0896079322647001	0.130928576128869	0.057375730814322	0.141746395689772	-0.0485452	1	0.0256614378348999	0.00599803205736031	0.164924310392995	-0.225234	-0.162988	-0.0723038	-0.00223016
Activated NK cells	-0.0574661	0.0965728312202854	-0.273048	-0.183953	0.245578286296568	0.0256614378348999	1	-0.118767	0.158072598918392	0.263104177547913	0.104823229322845	0.251148688509437	-0.0716131
M0 Macrophages	0.204588547116711	-0.0917475	-0.0282344	0.0412429603884861	0.0224234110302953	0.00599803205736031	-0.118767	1	-0.0325796	-0.37054	0.0200274403679319	-0.190956	-0.028281
M1 Macrophages	-0.0171036	0.209594586232347	-0.602132	-0.0858389	0.431021186768133	0.164924310392995	0.158072598918392	-0.0325796	1	0.392347588389909	-0.116371	0.342209776835112	-0.224743
Resting dendritic cells	-0.127825	0.203308093431501	-0.629357	-0.247755	0.508581386133898	-0.225234	0.263104177547913	-0.37054	0.392347588389909	1	0.106864557098057	0.524624385660252	-0.151755
Activated dendritic cells	0.0542408820650358	0.232653608800644	-0.338415	0.00244865115058216	0.181396986609428	-0.162988	0.104823229322845	0.0200274403679319	-0.116371	0.106864557098057	1	-0.0798852	0.143974285349355
Resting mast cells	-0.105281	0.142806265281225	-0.347943	-0.173864	0.286248549886782	-0.0723038	0.251148688509437	-0.190956	0.342209776835112	0.524624385660252	-0.0798852	1	-0.376845
Neutrophils	-0.0137912	0.00858669616691267	0.0493909160053852	0.169868111415277	-0.222916	-0.00223016	-0.0716131	-0.028281	-0.224743	-0.151755	0.143974285349355	-0.376845	1
