# Supplementary material for: Integrative bulk and single-cell transcriptome analyses reveal integrated stress response-related biomarkers in periodontitis with experimental validation
Source: Front Immunol. 2025 Dec 11;16:1705047. doi: 10.3389/fimmu.2025.1705047 (PMC12739553; doi:10.3389/fimmu.2025.1705047)
Supplement: Supplementary file 10 [file Table8.xlsx]

## Sheet: 03_diff_immune_cell_gene_cor
Table S8 The results of the correlation analysis between immune cells and biomarkers
	common_features	separate_features	cor	p_value	significance
1	Activated CD4 memory T cells	BTG2	0.249371788601888	9.79852720840727e-06	***
2	Activated CD4 memory T cells	DERL3	0.301970520234924	6.81998055708507e-08	***
3	Activated CD4 memory T cells	FOS	0.117900594275345	0.038964250379797	*
4	Activated CD4 memory T cells	HSPA13	0.29541093028774	1.34174765605976e-07	***
5	Activated CD4 memory T cells	YOD1	-0.24141	1.90284867138493e-05	***
6	Activated NK cells	BTG2	-0.28195	5.10637625019731e-07	***
7	Activated NK cells	DERL3	-0.352222	2.14022790936368e-10	***
8	Activated NK cells	FOS	-0.0825541	0.149012457885585
9	Activated NK cells	HSPA13	-0.222615	8.35118538530598e-05	***
10	Activated NK cells	YOD1	0.302499536277012	6.45301053507305e-08	***
11	Gamma delta T cells	BTG2	0.00745300754514612	0.896521850676628
12	Gamma delta T cells	DERL3	0.0421270746696771	0.462070664815414
13	Gamma delta T cells	FOS	-0.0856912	0.134116925447805
14	Gamma delta T cells	HSPA13	0.189144662271605	0.000866348997925634	***
15	Gamma delta T cells	YOD1	0.0827085801541701	0.148250738513615
16	M0 Macrophages	BTG2	0.152678106837496	0.00736323906955752	**
17	M0 Macrophages	DERL3	0.218404185348915	0.000114405445920372	***
18	M0 Macrophages	FOS	0.0126759819710909	0.824933583086605
19	M0 Macrophages	HSPA13	0.0695625876686673	0.22423807673926
20	M0 Macrophages	YOD1	-0.235546	3.05849665202056e-05	***
21	M1 Macrophages	BTG2	-0.372537	1.52935452129921e-11	***
22	M1 Macrophages	DERL3	-0.327584	4.11922286739103e-09	***
23	M1 Macrophages	FOS	0.00468562351908045	0.93483414642237
24	M1 Macrophages	HSPA13	-0.243799	1.56285756794096e-05	***
25	M1 Macrophages	YOD1	0.197430845210176	0.000502414093909062	***
26	Memory B cells	BTG2	-0.649365	3.769542720157e-38	***
27	Memory B cells	DERL3	-0.748958	1.85842011738011e-56	***
28	Memory B cells	FOS	-0.162726	0.00425467736358177	**
29	Memory B cells	HSPA13	-0.567805	1.33502551139189e-27	***
30	Memory B cells	YOD1	0.52057578685143	1.01216063759515e-22	***
31	Naive B cells	BTG2	0.505306162000719	2.66655930745126e-21	***
32	Naive B cells	DERL3	0.601746298980718	1.26613330759649e-31	***
33	Naive B cells	FOS	0.0879490202393917	0.124125359063638
34	Naive B cells	HSPA13	0.430280081515202	2.88233453084206e-15	***
35	Naive B cells	YOD1	-0.508251	1.43708302216578e-21	***
36	Neutrophils	BTG2	0.113407089017251	0.0471048467204772	*
37	Neutrophils	DERL3	0.0459812161281291	0.422093707786453
38	Neutrophils	FOS	0.0535081692880733	0.350105895870577
39	Neutrophils	HSPA13	0.114363069635247	0.0452629760285181	*
40	Neutrophils	YOD1	-0.118028	0.0387527619756957	*
41	Plasma cells	BTG2	0.734547594578252	0	***
42	Plasma cells	DERL3	0.84142356972401	0	***
43	Plasma cells	FOS	0.0847838779202409	0.138302128344076
44	Plasma cells	HSPA13	0.693289752975517	0	***
45	Plasma cells	YOD1	-0.47032	0	***
46	Resting dendritic cells	BTG2	-0.662942	3.12544418560413e-40	***
47	Resting dendritic cells	DERL3	-0.726421	1.30913401909355e-51	***
48	Resting dendritic cells	FOS	-0.131124	0.0215600567043399	*
49	Resting dendritic cells	HSPA13	-0.577103	1.17452561559921e-28	***
50	Resting dendritic cells	YOD1	0.584239849024882	1.72338854106971e-29	***
51	Resting mast cells	BTG2	-0.250974	8.55031009682837e-06	***
52	Resting mast cells	DERL3	-0.262092	3.23803815012117e-06	***
53	Resting mast cells	FOS	-0.116157	0.0419697119283798	*
54	Resting mast cells	HSPA13	-0.165332	0.00367186870278815	**
55	Resting mast cells	YOD1	0.27108202662118	1.42887777373362e-06	***
56	T follicular helper cells	BTG2	-0.363517	5.0497680524518e-11	***
57	T follicular helper cells	DERL3	-0.567507	1.44126653951644e-27	***
58	T follicular helper cells	FOS	0.389790665163867	1.40068651870659e-12	***
59	T follicular helper cells	HSPA13	-0.54754	2.06136321410967e-25	***
60	T follicular helper cells	YOD1	0.330700654003424	2.87422738336622e-09	***
