# Supplementary material for: Integrative bulk and single-cell transcriptome analyses reveal integrated stress response-related biomarkers in periodontitis with experimental validation
Source: Front Immunol. 2025 Dec 11;16:1705047. doi: 10.3389/fimmu.2025.1705047 (PMC12739553; doi:10.3389/fimmu.2025.1705047)
Supplement: Supplementary file 11 [file Table9.xlsx]

## Sheet: DGIOdb_FOS_predict
Table S9 Drug Prediction Results
gene	drug	regulatory approval	indication	interaction score
FOS	MITOGEN-ACTIVATED PROTEIN KINASE INHIBITOR	Not Approved		0.6000876712650799
FOS	PILOCARPINE HYDROCHLORIDE	Approved	for treatment of incontinence	0.2210849315187136
FOS	SAPONIN	Not Approved		0.8401227397711121
FOS	URSODIOL	Approved	for prevention of recurrence of colorectal polyps	0.2625383561784725
FOS	RECOMBINANT INTERLEUKIN-1-BETA	Not Approved		2.10030684942778
FOS	MAGNESIUM SULFATE ANHYDROUS	Approved		1.05015342471389
FOS	ODANACATIB	Not Approved		0.7001022831425933
FOS	BROMOCRIPTINE	Approved	antidiabetic	0.135503667705018
FOS	PACLITAXEL	Approved	for treatment of peripheral arterial disease (PAD),DMARD,antiinflammatory agent,antineoplastic agent	0.03889457128569962
FOS	VBY-825	Not Approved		0.420061369885556
FOS	PROTEIN KINASE A INHIBITOR	Not Approved		4.20061369885556
FOS	IMMUNOTHERAPEUTIC AGENT	Not Approved		0.420061369885556
FOS	PHENOBARBITAL	Approved	Anticonvulsants; Hypnotics and Sedatives	0.1105424657593568
FOS	PETESICATIB	Not Approved		0.7001022831425933
FOS	ANTIBIOTIC	Not Approved		0.2470949234620917
FOS	K777	Not Approved		0.525076712356945
FOS	DEHYDRATED ALCOHOL	Approved		0.05317232530196911
FOS	THROMBIN	Approved	topical tissue sealant,for treatment of hemophilia B,coagulant	0.1750255707856483
FOS	BACLOFEN	Approved	for treatment of alcohol dependance	0.420061369885556
FOS	LHVS	Not Approved		0.7001022831425933
FOS	DAIDZEIN	Not Approved		0.2210849315187136
FOS	COMPOUND (R)-26 [PMID: 22686657]	Not Approved		1.05015342471389
FOS	RECOMBINANT INTERFERON BETA	Not Approved		2.10030684942778
FOS	NIMODIPINE	Approved	Antihypertensive Agents; Vasodilator Agents	0.2210849315187136
FOS	TETRADECANOYLPHORBOL ACETATE	Not Approved		0.09131768910555564
