# Supplementary material for: Integrative bulk and single-cell transcriptome analyses reveal integrated stress response-related biomarkers in periodontitis with experimental validation
Source: Front Immunol. 2025 Dec 11;16:1705047. doi: 10.3389/fimmu.2025.1705047 (PMC12739553; doi:10.3389/fimmu.2025.1705047)
Supplement: Supplementary file 12 [file Table10.xlsx]

## Sheet: Sheet1
Table S10 Molecular Docking Results
Protein receptors	Compound ligands	Binding free energies (kcal/mol)
FOS	Compound (R)-26 (R26)	-4.4
FOS	Odanacatib	-5.6
FOS	LHVS	-5.2
FOS	Baclofen	-4.2
