# Supplementary material for: Integrative bulk and single-cell transcriptome analyses reveal integrated stress response-related biomarkers in periodontitis with experimental validation
Source: Front Immunol. 2025 Dec 11;16:1705047. doi: 10.3389/fimmu.2025.1705047 (PMC12739553; doi:10.3389/fimmu.2025.1705047)
Supplement: Supplementary file 13 [file Table11.xlsx]

## Sheet: Sheet1
Table S11 Specific marker genes related to each annotated cell type
Cell types	Marker genes
T cells	CD3D, IL7R, TRAC
Endothelial cells	CLEC14A, ADGRL4, TM4SF18
Keratinocytes	KRT6A, PERP, KRT5
Neutrophils	PROK2, CXCR2, FCGR3B
Plasma cells	CD79A, JCHAIN, IGHG4
B cell	MS4A1, PAX5, HLA-DRA
Monocytes and Macrophages	MS4A7, CSF1R, MS4A6A
Fibroblasts	COL11A1, LRRC15, COL12A1
Mast cells	GCSAML, CPA3, MS4A2
Proliferating cells	RRM2, ASPM, MKI67
VSMCs	AVPR1A, RGS5, GUCY1A2
Dendritic cells	CLEC4C, IDO1, LAMP5
Epithelial cells	PLA2G2A, TSPAN8
Red blood cells	ALAS2, HBB, HBA1
