# Supplementary material for: Integrative bulk and single-cell transcriptome analyses reveal integrated stress response-related biomarkers in periodontitis with experimental validation
Source: Front Immunol. 2025 Dec 11;16:1705047. doi: 10.3389/fimmu.2025.1705047 (PMC12739553; doi:10.3389/fimmu.2025.1705047)
Supplement: Supplementary file 14 [file Table12.xlsx]

## Sheet: Sheet1
Table S12 RNA concentrations of all samples
Number	Group	Concentration	A260/A280	A260/A230
		(ng/uL)
1	Control	1570.8	1.074	0.268
2	Control	1426.6	1.195	0.249
3	Control	1240	1.163	0.221
4	Control	1632.6	1.102	0.284
5	Control	1267.5	1.186	0.244
6	PD	1308.4	1.221	0.234
7	PD	1274.2	1.197	0.229
8	PD	1594.5	1.18	0.226
9	PD	1675.8	1.165	0.29
10	PD	2014.8	1.053	0.335
